# Supplementary material for: Transcriptome profile analysis reflects rat liver and kidney damage following chronic ultra-low dose Roundup exposure
Source: Environ Health. 2015 Aug 25;14:70. doi: 10.1186/s12940-015-0056-1 (PMC4549093; doi:10.1186/s12940-015-0056-1)
Supplement: Additional file 1: — Metadata. Metadata of the liver and kidney samples used for the microarray analysis including age of rats at the time of death via euthanasia. (XLSX 10 kb) [file 12940_2015_56_MOESM1_ESM.xlsx]

## Sheet: Sheet1
Additional data 1. Metadata of the liver and kidney samples used for the microarray analysis including age of rats at the time of death via euthanasia.
File Name	GENDER	GROUP	AGE AT DEATH (DAYS)	TISSUE
11_8771_K.CEL	Female	Control	720	Kidney
11_8771_L.CEL	Female	Control	720	Liver
11_8787_K.CEL	Female	Control	730	Kidney
11_8787_L.CEL	Female	Control	730	Liver
11_8789_K.CEL	Female	Control	540	Kidney
11_8789_L.CEL	Female	Control	540	Liver
11_8820_K.CEL	Female	Control	729	Kidney
11_8820_L.CEL	Female	Control	729	Liver
11_8837_K.CEL	Female	Control	646	Kidney
11_8837_L.CEL	Female	Control	646	Liver
11_9055_K.CEL	Female	Control	728	Kidney
11_9055_L.CEL	Female	Control	728	Liver
11_9062_K.CEL	Female	Control	737	Kidney
11_9062_L.CEL	Female	Control	737	Liver
11_9147_K.CEL	Female	Control	736	Kidney
11_9147_L.CEL	Female	Control	736	Liver
11_9282_K.CEL	Female	Control	721	Kidney
11_9282_L.CEL	Female	Control	721	Liver
11_9313_K.CEL	Female	Control	722	Kidney
11_9313_L.CEL	Female	Control	722	Liver
18_8788_K.CEL	Female	Roundup	701	Kidney
18_8788_L.CEL	Female	Roundup	701	Liver
18_8826_K.CEL	Female	Roundup	723	Kidney
18_8826_L.CEL	Female	Roundup	723	Liver
18_8828_L.CEL	Female	Roundup	345	Liver
18_8868_K.CEL	Female	Roundup	680	Kidney
18_8868_L.CEL	Female	Roundup	680	Liver
18_9150_K.CEL	Female	Roundup	731	Kidney
18_9150_L.CEL	Female	Roundup	731	Liver
18_9151_K.CEL	Female	Roundup	680	Kidney
18_9151_L.CEL	Female	Roundup	680	Liver
18_9274_K.CEL	Female	Roundup	738	Kidney
18_9274_L.CEL	Female	Roundup	738	Liver
18_9325_K.CEL	Female	Roundup	505	Kidney
18_9325_L.CEL	Female	Roundup	505	Liver
18_9338_K.CEL	Female	Roundup	533	Kidney
18_9338_L.CEL	Female	Roundup	533	Liver
18_9512_K.CEL	Female	Roundup	715	Kidney
18_9512_L.CEL	Female	Roundup	715	Liver
